# Supplementary material for: Gut Microbiota Mediates Skin Ulceration Syndrome Outbreak by Readjusting Lipid Metabolism in Apostichopus japonicus
Source: Int J Mol Sci. 2022 Nov 5;23(21):13583. doi: 10.3390/ijms232113583 (PMC9653642; doi:10.3390/ijms232113583)
Supplement: Supplementary file 1 [file ijms-23-13583-s001.zip]

Archive with 1 entries (1 files):
- ijms-1954800-supplementary.pdf
